# Supplementary material for: Comparative analysis of intestinal microbiota composition and transcriptome in diploid and triploid Carassius auratus
Source: BMC Microbiol. 2023 Jan 2;23:1. doi: 10.1186/s12866-022-02709-5 (PMC9806896; doi:10.1186/s12866-022-02709-5)
Supplement: Supplementary file 2 — Additional file 2. [file 12866_2022_2709_MOESM2_ESM.csv]

Additional file 2 Transcript classification based on gene ontology (GO) for DETs in 3nCC vs 2nCC
	ONTOLOGY	ID	Description	GeneRatio	BgRatio	pvalue	p.adjust	qvalue	geneID	Count
GO:0006508	BP	GO:0006508	proteolysis	12/121	449/8242	0.031696738	0.881478862	0.881478862	Caur.EVM.22561-RA/Caur.EVM.23490-RA/Caur.EVM.26709-RA/Caur.EVM.08247-RA/Caur.EVM.13453-RA/Caur.EVM.21872-RA/Caur.EVM.34661-RA/Caur.EVM.01460-RA/Caur.EVM.18565-RA/Caur.EVM.08944-RA/Caur.EVM.20943-RA/Caur.EVM.12570-RA	12
GO:0006955	BP	GO:0006955	immune response	11/121	413/8242	0.039802656	0.881478862	0.881478862	Caur.EVM.22561-RA/Caur.EVM.13511-RA/Caur.EVM.23490-RA/Caur.EVM.38932-RA/Caur.EVM.18701-RA/Caur.EVM.34818-RA/Caur.EVM.13453-RA/Caur.EVM.21872-RA/Caur.EVM.03133-RA/Caur.EVM.20122-RA/Caur.EVM.08656-RA	11
GO:0010942	BP	GO:0010942	positive regulation of cell death	10/121	289/8242	0.009858788	0.785278559	0.785278559	Caur.EVM.00345-RA/Caur.EVM.22561-RA/Caur.EVM.23490-RA/Caur.EVM.08247-RA/Caur.EVM.34818-RA/Caur.EVM.13453-RA/Caur.EVM.21872-RA/Caur.EVM.34661-RA/Caur.EVM.36359-RA/Caur.EVM.08656-RA	10
GO:0043207	BP	GO:0043207	response to external biotic stimulus	10/121	334/8242	0.024727285	0.855023501	0.855023501	Caur.EVM.22561-RA/Caur.EVM.17080-RA/Caur.EVM.34555-RA/Caur.EVM.13453-RA/Caur.EVM.21872-RA/Caur.EVM.01250-RA/Caur.EVM.03133-RA/Caur.EVM.20122-RA/Caur.EVM.35863-RA/Caur.EVM.34025-RA	10
GO:0051707	BP	GO:0051707	response to other organism	10/121	334/8242	0.024727285	0.855023501	0.855023501	Caur.EVM.22561-RA/Caur.EVM.17080-RA/Caur.EVM.34555-RA/Caur.EVM.13453-RA/Caur.EVM.21872-RA/Caur.EVM.01250-RA/Caur.EVM.03133-RA/Caur.EVM.20122-RA/Caur.EVM.35863-RA/Caur.EVM.34025-RA	10
GO:0009607	BP	GO:0009607	response to biotic stimulus	10/121	344/8242	0.029524908	0.881478862	0.881478862	Caur.EVM.22561-RA/Caur.EVM.17080-RA/Caur.EVM.34555-RA/Caur.EVM.13453-RA/Caur.EVM.21872-RA/Caur.EVM.01250-RA/Caur.EVM.03133-RA/Caur.EVM.20122-RA/Caur.EVM.35863-RA/Caur.EVM.34025-RA	10
GO:0009617	BP	GO:0009617	response to bacterium	9/121	211/8242	0.003778117	0.566698633	0.566698633	Caur.EVM.22561-RA/Caur.EVM.17080-RA/Caur.EVM.34555-RA/Caur.EVM.13453-RA/Caur.EVM.21872-RA/Caur.EVM.03133-RA/Caur.EVM.20122-RA/Caur.EVM.35863-RA/Caur.EVM.34025-RA	9
GO:0043065	BP	GO:0043065	positive regulation of apoptotic process	9/121	261/8242	0.014416802	0.785278559	0.785278559	Caur.EVM.00345-RA/Caur.EVM.22561-RA/Caur.EVM.23490-RA/Caur.EVM.08247-RA/Caur.EVM.13453-RA/Caur.EVM.21872-RA/Caur.EVM.34661-RA/Caur.EVM.36359-RA/Caur.EVM.08656-RA	9
GO:0043068	BP	GO:0043068	positive regulation of programmed cell death	9/121	271/8242	0.018006387	0.785278559	0.785278559	Caur.EVM.00345-RA/Caur.EVM.22561-RA/Caur.EVM.23490-RA/Caur.EVM.08247-RA/Caur.EVM.13453-RA/Caur.EVM.21872-RA/Caur.EVM.34661-RA/Caur.EVM.36359-RA/Caur.EVM.08656-RA	9
GO:0098791	CC	GO:0098791	Golgi subcompartment	9/112	317/8970	0.017442708	0.668743276	0.666396808	Caur.EVM.00345-RA/Caur.EVM.12599-RA/Caur.EVM.16434-RA/Caur.EVM.07391-RA/Caur.EVM.36625-RA/Caur.EVM.05117-RA/Caur.EVM.35863-RA/Caur.EVM.20943-RA/Caur.EVM.08656-RA	9
GO:0044431	CC	GO:0044431	Golgi apparatus part	9/112	357/8970	0.034190199	0.668743276	0.666396808	Caur.EVM.00345-RA/Caur.EVM.12599-RA/Caur.EVM.16434-RA/Caur.EVM.07391-RA/Caur.EVM.36625-RA/Caur.EVM.05117-RA/Caur.EVM.35863-RA/Caur.EVM.20943-RA/Caur.EVM.08656-RA	9
GO:0043269	BP	GO:0043269	regulation of ion transport	8/121	225/8242	0.017499319	0.785278559	0.785278559	Caur.EVM.24330-RA/Caur.EVM.13523-RA/Caur.EVM.38768-RA/Caur.EVM.10410-RA/Caur.EVM.18478-RA/Caur.EVM.24335-RA/Caur.EVM.18743-RA/Caur.EVM.05806-RA	8
GO:0005975	BP	GO:0005975	carbohydrate metabolic process	8/121	231/8242	0.020164221	0.811739151	0.811739151	Caur.EVM.19633-RA/Caur.EVM.00345-RA/Caur.EVM.07391-RA/Caur.EVM.08247-RA/Caur.EVM.19634-RA/Caur.EVM.33443-RA/Caur.EVM.27965-RA/Caur.EVM.16490-RA	8
GO:0010952	BP	GO:0010952	positive regulation of peptidase activity	7/121	86/8242	0.000254315	0.399274879	0.399274879	Caur.EVM.22561-RA/Caur.EVM.23490-RA/Caur.EVM.26709-RA/Caur.EVM.08247-RA/Caur.EVM.13453-RA/Caur.EVM.21872-RA/Caur.EVM.34661-RA	7
GO:0045862	BP	GO:0045862	positive regulation of proteolysis	7/121	108/8242	0.00101206	0.434619884	0.434619884	Caur.EVM.22561-RA/Caur.EVM.23490-RA/Caur.EVM.26709-RA/Caur.EVM.08247-RA/Caur.EVM.13453-RA/Caur.EVM.21872-RA/Caur.EVM.34661-RA	7
GO:0052547	BP	GO:0052547	regulation of peptidase activity	7/121	168/8242	0.01167371	0.785278559	0.785278559	Caur.EVM.22561-RA/Caur.EVM.23490-RA/Caur.EVM.26709-RA/Caur.EVM.08247-RA/Caur.EVM.13453-RA/Caur.EVM.21872-RA/Caur.EVM.34661-RA	7
GO:0030162	BP	GO:0030162	regulation of proteolysis	7/121	214/8242	0.037823765	0.881478862	0.881478862	Caur.EVM.22561-RA/Caur.EVM.23490-RA/Caur.EVM.26709-RA/Caur.EVM.08247-RA/Caur.EVM.13453-RA/Caur.EVM.21872-RA/Caur.EVM.34661-RA	7
GO:0005261	MF	GO:0005261	cation channel activity	7/74	204/4895	0.033409334	0.548867631	0.537563721	Caur.EVM.24330-RA/Caur.EVM.13523-RA/Caur.EVM.10410-RA/Caur.EVM.18478-RA/Caur.EVM.24335-RA/Caur.EVM.31639-RA/Caur.EVM.18743-RA	7
GO:0022839	MF	GO:0022839	ion gated channel activity	7/74	217/4895	0.044397876	0.623762052	0.610915694	Caur.EVM.24330-RA/Caur.EVM.13523-RA/Caur.EVM.10410-RA/Caur.EVM.18478-RA/Caur.EVM.24335-RA/Caur.EVM.31639-RA/Caur.EVM.18743-RA	7
GO:0022836	MF	GO:0022836	gated channel activity	7/74	221/4895	0.048202008	0.623762052	0.610915694	Caur.EVM.24330-RA/Caur.EVM.13523-RA/Caur.EVM.10410-RA/Caur.EVM.18478-RA/Caur.EVM.24335-RA/Caur.EVM.31639-RA/Caur.EVM.18743-RA	7
GO:0043280	BP	GO:0043280	positive regulation of cysteine-type endopeptidase activity involved in apoptotic process	6/121	82/8242	0.001247234	0.434619884	0.434619884	Caur.EVM.22561-RA/Caur.EVM.23490-RA/Caur.EVM.08247-RA/Caur.EVM.13453-RA/Caur.EVM.21872-RA/Caur.EVM.34661-RA	6
GO:2001056	BP	GO:2001056	positive regulation of cysteine-type endopeptidase activity	6/121	82/8242	0.001247234	0.434619884	0.434619884	Caur.EVM.22561-RA/Caur.EVM.23490-RA/Caur.EVM.08247-RA/Caur.EVM.13453-RA/Caur.EVM.21872-RA/Caur.EVM.34661-RA	6
GO:0010950	BP	GO:0010950	positive regulation of endopeptidase activity	6/121	84/8242	0.001413845	0.434619884	0.434619884	Caur.EVM.22561-RA/Caur.EVM.23490-RA/Caur.EVM.08247-RA/Caur.EVM.13453-RA/Caur.EVM.21872-RA/Caur.EVM.34661-RA	6
GO:0016485	BP	GO:0016485	protein processing	6/121	96/8242	0.002796699	0.487868543	0.487868543	Caur.EVM.22561-RA/Caur.EVM.23490-RA/Caur.EVM.08247-RA/Caur.EVM.13453-RA/Caur.EVM.21872-RA/Caur.EVM.18565-RA	6
GO:0051604	BP	GO:0051604	protein maturation	6/121	103/8242	0.0039705	0.566698633	0.566698633	Caur.EVM.22561-RA/Caur.EVM.23490-RA/Caur.EVM.08247-RA/Caur.EVM.13453-RA/Caur.EVM.21872-RA/Caur.EVM.18565-RA	6
GO:0043281	BP	GO:0043281	regulation of cysteine-type endopeptidase activity involved in apoptotic process	6/121	118/8242	0.007665031	0.785278559	0.785278559	Caur.EVM.22561-RA/Caur.EVM.23490-RA/Caur.EVM.08247-RA/Caur.EVM.13453-RA/Caur.EVM.21872-RA/Caur.EVM.34661-RA	6
GO:2000116	BP	GO:2000116	regulation of cysteine-type endopeptidase activity	6/121	119/8242	0.007977452	0.785278559	0.785278559	Caur.EVM.22561-RA/Caur.EVM.23490-RA/Caur.EVM.08247-RA/Caur.EVM.13453-RA/Caur.EVM.21872-RA/Caur.EVM.34661-RA	6
GO:0007219	BP	GO:0007219	Notch signaling pathway	6/121	122/8242	0.008969802	0.785278559	0.785278559	Caur.EVM.00345-RA/Caur.EVM.16434-RA/Caur.EVM.01827-RA/Caur.EVM.08247-RA/Caur.EVM.36625-RA/Caur.EVM.08656-RA	6
GO:0006954	BP	GO:0006954	inflammatory response	6/121	154/8242	0.025596245	0.855023501	0.855023501	Caur.EVM.00345-RA/Caur.EVM.22561-RA/Caur.EVM.23490-RA/Caur.EVM.13453-RA/Caur.EVM.21872-RA/Caur.EVM.08656-RA	6
GO:0052548	BP	GO:0052548	regulation of endopeptidase activity	6/121	166/8242	0.035162369	0.881478862	0.881478862	Caur.EVM.22561-RA/Caur.EVM.23490-RA/Caur.EVM.08247-RA/Caur.EVM.13453-RA/Caur.EVM.21872-RA/Caur.EVM.34661-RA	6
GO:0034765	BP	GO:0034765	regulation of ion transmembrane transport	6/121	167/8242	0.036050847	0.881478862	0.881478862	Caur.EVM.24330-RA/Caur.EVM.13523-RA/Caur.EVM.10410-RA/Caur.EVM.18478-RA/Caur.EVM.24335-RA/Caur.EVM.18743-RA	6
GO:0001816	BP	GO:0001816	cytokine production	6/121	173/8242	0.041685771	0.881478862	0.881478862	Caur.EVM.22561-RA/Caur.EVM.13453-RA/Caur.EVM.21872-RA/Caur.EVM.03133-RA/Caur.EVM.36359-RA/Caur.EVM.08656-RA	6
GO:0022843	MF	GO:0022843	voltage-gated cation channel activity	6/74	110/4895	0.006022782	0.326418615	0.319696034	Caur.EVM.24330-RA/Caur.EVM.13523-RA/Caur.EVM.10410-RA/Caur.EVM.18478-RA/Caur.EVM.24335-RA/Caur.EVM.18743-RA	6
GO:0005244	MF	GO:0005244	voltage-gated ion channel activity	6/74	125/4895	0.011044357	0.326418615	0.319696034	Caur.EVM.24330-RA/Caur.EVM.13523-RA/Caur.EVM.10410-RA/Caur.EVM.18478-RA/Caur.EVM.24335-RA/Caur.EVM.18743-RA	6
GO:0022832	MF	GO:0022832	voltage-gated channel activity	6/74	129/4895	0.01277491	0.326469916	0.31974628	Caur.EVM.24330-RA/Caur.EVM.13523-RA/Caur.EVM.10410-RA/Caur.EVM.18478-RA/Caur.EVM.24335-RA/Caur.EVM.18743-RA	6
GO:0006919	BP	GO:0006919	activation of cysteine-type endopeptidase activity involved in apoptotic process	5/121	61/8242	0.001937796	0.434619884	0.434619884	Caur.EVM.22561-RA/Caur.EVM.23490-RA/Caur.EVM.08247-RA/Caur.EVM.13453-RA/Caur.EVM.21872-RA	5
GO:0097202	BP	GO:0097202	activation of cysteine-type endopeptidase activity	5/121	61/8242	0.001937796	0.434619884	0.434619884	Caur.EVM.22561-RA/Caur.EVM.23490-RA/Caur.EVM.08247-RA/Caur.EVM.13453-RA/Caur.EVM.21872-RA	5
GO:0031638	BP	GO:0031638	zymogen activation	5/121	65/8242	0.002568226	0.487868543	0.487868543	Caur.EVM.22561-RA/Caur.EVM.23490-RA/Caur.EVM.08247-RA/Caur.EVM.13453-RA/Caur.EVM.21872-RA	5
GO:0071804	BP	GO:0071804	cellular potassium ion transport	5/121	106/8242	0.019630462	0.811048032	0.811048032	Caur.EVM.24330-RA/Caur.EVM.13523-RA/Caur.EVM.18478-RA/Caur.EVM.24335-RA/Caur.EVM.18743-RA	5
GO:0071805	BP	GO:0071805	potassium ion transmembrane transport	5/121	106/8242	0.019630462	0.811048032	0.811048032	Caur.EVM.24330-RA/Caur.EVM.13523-RA/Caur.EVM.18478-RA/Caur.EVM.24335-RA/Caur.EVM.18743-RA	5
GO:0009410	BP	GO:0009410	response to xenobiotic stimulus	5/121	112/8242	0.02426128	0.855023501	0.855023501	Caur.EVM.38768-RA/Caur.EVM.09692-RA/Caur.EVM.35863-RA/Caur.EVM.09691-RA/Caur.EVM.16490-RA	5
GO:0006813	BP	GO:0006813	potassium ion transport	5/121	125/8242	0.036567495	0.881478862	0.881478862	Caur.EVM.24330-RA/Caur.EVM.13523-RA/Caur.EVM.18478-RA/Caur.EVM.24335-RA/Caur.EVM.18743-RA	5
GO:0005249	MF	GO:0005249	voltage-gated potassium channel activity	5/74	79/4895	0.00651348	0.326418615	0.319696034	Caur.EVM.24330-RA/Caur.EVM.13523-RA/Caur.EVM.18478-RA/Caur.EVM.24335-RA/Caur.EVM.18743-RA	5
GO:0005267	MF	GO:0005267	potassium channel activity	5/74	90/4895	0.011176173	0.326418615	0.319696034	Caur.EVM.24330-RA/Caur.EVM.13523-RA/Caur.EVM.18478-RA/Caur.EVM.24335-RA/Caur.EVM.18743-RA	5
GO:0015079	MF	GO:0015079	potassium ion transmembrane transporter activity	5/74	104/4895	0.019882611	0.435885218	0.426908177	Caur.EVM.24330-RA/Caur.EVM.13523-RA/Caur.EVM.18478-RA/Caur.EVM.24335-RA/Caur.EVM.18743-RA	5
GO:0008593	BP	GO:0008593	regulation of Notch signaling pathway	4/121	57/8242	0.009592558	0.785278559	0.785278559	Caur.EVM.00345-RA/Caur.EVM.16434-RA/Caur.EVM.01827-RA/Caur.EVM.36625-RA	4
GO:0009566	BP	GO:0009566	fertilization	4/121	62/8242	0.012811472	0.785278559	0.785278559	Caur.EVM.01286-RA/Caur.EVM.00345-RA/Caur.EVM.11552-RA/Caur.EVM.08944-RA	4
GO:0005996	BP	GO:0005996	monosaccharide metabolic process	4/121	87/8242	0.038749885	0.881478862	0.881478862	Caur.EVM.00345-RA/Caur.EVM.08247-RA/Caur.EVM.27965-RA/Caur.EVM.16490-RA	4
GO:0050663	BP	GO:0050663	cytokine secretion	4/121	92/8242	0.046040079	0.881478862	0.881478862	Caur.EVM.22561-RA/Caur.EVM.13453-RA/Caur.EVM.21872-RA/Caur.EVM.08656-RA	4
GO:0005251	MF	GO:0005251	delayed rectifier potassium channel activity	4/74	50/4895	0.006556264	0.326418615	0.319696034	Caur.EVM.24330-RA/Caur.EVM.13523-RA/Caur.EVM.24335-RA/Caur.EVM.18743-RA	4
GO:0010332	BP	GO:0010332	response to gamma radiation	3/121	27/8242	0.006981837	0.785278559	0.785278559	Caur.EVM.08247-RA/Caur.EVM.34661-RA/Caur.EVM.35863-RA	3
GO:0046685	BP	GO:0046685	response to arsenic-containing substance	3/121	27/8242	0.006981837	0.785278559	0.785278559	Caur.EVM.01250-RA/Caur.EVM.08131-RA/Caur.EVM.20122-RA	3
GO:0045746	BP	GO:0045746	negative regulation of Notch signaling pathway	3/121	31/8242	0.010283156	0.785278559	0.785278559	Caur.EVM.16434-RA/Caur.EVM.01827-RA/Caur.EVM.36625-RA	3
GO:0045807	BP	GO:0045807	positive regulation of endocytosis	3/121	34/8242	0.013261321	0.785278559	0.785278559	Caur.EVM.16434-RA/Caur.EVM.10410-RA/Caur.EVM.36625-RA	3
GO:0050702	BP	GO:0050702	interleukin-1 beta secretion	3/121	35/8242	0.014351948	0.785278559	0.785278559	Caur.EVM.22561-RA/Caur.EVM.13453-RA/Caur.EVM.21872-RA	3
GO:0032611	BP	GO:0032611	interleukin-1 beta production	3/121	37/8242	0.016681841	0.785278559	0.785278559	Caur.EVM.22561-RA/Caur.EVM.13453-RA/Caur.EVM.21872-RA	3
GO:0043331	BP	GO:0043331	response to dsRNA	3/121	37/8242	0.016681841	0.785278559	0.785278559	Caur.EVM.01250-RA/Caur.EVM.03133-RA/Caur.EVM.20122-RA	3
GO:0050701	BP	GO:0050701	interleukin-1 secretion	3/121	37/8242	0.016681841	0.785278559	0.785278559	Caur.EVM.22561-RA/Caur.EVM.13453-RA/Caur.EVM.21872-RA	3
GO:0009595	BP	GO:0009595	detection of biotic stimulus	3/121	38/8242	0.01792154	0.785278559	0.785278559	Caur.EVM.22561-RA/Caur.EVM.13453-RA/Caur.EVM.21872-RA	3
GO:0110110	BP	GO:0110110	positive regulation of animal organ morphogenesis	3/121	41/8242	0.021941341	0.855023501	0.855023501	Caur.EVM.00345-RA/Caur.EVM.08247-RA/Caur.EVM.05806-RA	3
GO:0032612	BP	GO:0032612	interleukin-1 production	3/121	42/8242	0.023381743	0.855023501	0.855023501	Caur.EVM.22561-RA/Caur.EVM.13453-RA/Caur.EVM.21872-RA	3
GO:0035872	BP	GO:0035872	nucleotide-binding domain, leucine rich repeat containing receptor signaling pathway	3/121	45/8242	0.028004286	0.881478862	0.881478862	Caur.EVM.22561-RA/Caur.EVM.13453-RA/Caur.EVM.21872-RA	3
GO:0006721	BP	GO:0006721	terpenoid metabolic process	3/121	49/8242	0.03486711	0.881478862	0.881478862	Caur.EVM.00474-RA/Caur.EVM.35863-RA/Caur.EVM.16490-RA	3
GO:0006720	BP	GO:0006720	isoprenoid metabolic process	3/121	52/8242	0.04053241	0.881478862	0.881478862	Caur.EVM.00474-RA/Caur.EVM.35863-RA/Caur.EVM.16490-RA	3
GO:0048771	BP	GO:0048771	tissue remodeling	3/121	53/8242	0.042518165	0.881478862	0.881478862	Caur.EVM.00345-RA/Caur.EVM.11230-RA/Caur.EVM.08656-RA	3
GO:0002218	BP	GO:0002218	activation of innate immune response	3/121	54/8242	0.044552057	0.881478862	0.881478862	Caur.EVM.13453-RA/Caur.EVM.21872-RA/Caur.EVM.03133-RA	3
GO:0070936	BP	GO:0070936	protein K48-linked ubiquitination	3/121	55/8242	0.046633737	0.881478862	0.881478862	Caur.EVM.03133-RA/Caur.EVM.22662-RA/Caur.EVM.20943-RA	3
GO:0072080	BP	GO:0072080	nephron tubule development	3/121	56/8242	0.048762835	0.881478862	0.881478862	Caur.EVM.08247-RA/Caur.EVM.05806-RA/Caur.EVM.08656-RA	3
GO:0061702	CC	GO:0061702	inflammasome complex	3/112	34/8970	0.008558382	0.668743276	0.666396808	Caur.EVM.22561-RA/Caur.EVM.13453-RA/Caur.EVM.21872-RA	3
GO:0032580	CC	GO:0032580	Golgi cisterna membrane	3/112	41/8970	0.014316513	0.668743276	0.666396808	Caur.EVM.00345-RA/Caur.EVM.07391-RA/Caur.EVM.20943-RA	3
GO:0031985	CC	GO:0031985	Golgi cisterna	3/112	48/8970	0.021818222	0.668743276	0.666396808	Caur.EVM.00345-RA/Caur.EVM.07391-RA/Caur.EVM.20943-RA	3
GO:0005795	CC	GO:0005795	Golgi stack	3/112	56/8970	0.032562357	0.668743276	0.666396808	Caur.EVM.00345-RA/Caur.EVM.07391-RA/Caur.EVM.20943-RA	3
GO:0016811	MF	GO:0016811	hydrolase activity, acting on carbon-nitrogen (but not peptide) bonds, in linear amides	3/74	27/4895	0.007476842	0.326418615	0.319696034	Caur.EVM.24933-RA/Caur.EVM.00309-RA/Caur.EVM.18565-RA	3
GO:0008238	MF	GO:0008238	exopeptidase activity	3/74	30/4895	0.010047852	0.326418615	0.319696034	Caur.EVM.24933-RA/Caur.EVM.18565-RA/Caur.EVM.08944-RA	3
GO:0016810	MF	GO:0016810	hydrolase activity, acting on carbon-nitrogen (but not peptide) bonds	3/74	43/4895	0.026567676	0.509213788	0.498726548	Caur.EVM.24933-RA/Caur.EVM.00309-RA/Caur.EVM.18565-RA	3
GO:0006040	BP	GO:0006040	amino sugar metabolic process	2/121	13/8242	0.015000112	0.785278559	0.785278559	Caur.EVM.00345-RA/Caur.EVM.07391-RA	2
GO:0030262	BP	GO:0030262	apoptotic nuclear changes	2/121	13/8242	0.015000112	0.785278559	0.785278559	Caur.EVM.23490-RA/Caur.EVM.08247-RA	2
GO:0051782	BP	GO:0051782	negative regulation of cell division	2/121	13/8242	0.015000112	0.785278559	0.785278559	Caur.EVM.08247-RA/Caur.EVM.34661-RA	2
GO:0009065	BP	GO:0009065	glutamine family amino acid catabolic process	2/121	14/8242	0.017333753	0.785278559	0.785278559	Caur.EVM.24933-RA/Caur.EVM.18565-RA	2
GO:0009066	BP	GO:0009066	aspartate family amino acid metabolic process	2/121	14/8242	0.017333753	0.785278559	0.785278559	Caur.EVM.24933-RA/Caur.EVM.18565-RA	2
GO:0045833	BP	GO:0045833	negative regulation of lipid metabolic process	2/121	14/8242	0.017333753	0.785278559	0.785278559	Caur.EVM.19300-RA/Caur.EVM.16490-RA	2
GO:0002437	BP	GO:0002437	inflammatory response to antigenic stimulus	2/121	17/8242	0.025175224	0.855023501	0.855023501	Caur.EVM.23490-RA/Caur.EVM.08656-RA	2
GO:1901606	BP	GO:1901606	alpha-amino acid catabolic process	2/121	17/8242	0.025175224	0.855023501	0.855023501	Caur.EVM.24933-RA/Caur.EVM.18565-RA	2
GO:0042036	BP	GO:0042036	negative regulation of cytokine biosynthetic process	2/121	19/8242	0.031058269	0.881478862	0.881478862	Caur.EVM.22561-RA/Caur.EVM.36359-RA	2
GO:0090184	BP	GO:0090184	positive regulation of kidney development	2/121	19/8242	0.031058269	0.881478862	0.881478862	Caur.EVM.08247-RA/Caur.EVM.05806-RA	2
GO:0009064	BP	GO:0009064	glutamine family amino acid metabolic process	2/121	20/8242	0.034183418	0.881478862	0.881478862	Caur.EVM.24933-RA/Caur.EVM.18565-RA	2
GO:0009311	BP	GO:0009311	oligosaccharide metabolic process	2/121	20/8242	0.034183418	0.881478862	0.881478862	Caur.EVM.00345-RA/Caur.EVM.07391-RA	2
GO:0070269	BP	GO:0070269	pyroptosis	2/121	20/8242	0.034183418	0.881478862	0.881478862	Caur.EVM.13453-RA/Caur.EVM.21872-RA	2
GO:0060856	BP	GO:0060856	establishment of blood-brain barrier	2/121	21/8242	0.037425437	0.881478862	0.881478862	Caur.EVM.38768-RA/Caur.EVM.02598-RA	2
GO:0006892	BP	GO:0006892	post-Golgi vesicle-mediated transport	2/121	23/8242	0.044244	0.881478862	0.881478862	Caur.EVM.16434-RA/Caur.EVM.36625-RA	2
GO:0009063	BP	GO:0009063	cellular amino acid catabolic process	2/121	23/8242	0.044244	0.881478862	0.881478862	Caur.EVM.24933-RA/Caur.EVM.18565-RA	2
GO:0016045	BP	GO:0016045	detection of bacterium	2/121	23/8242	0.044244	0.881478862	0.881478862	Caur.EVM.13453-RA/Caur.EVM.21872-RA	2
GO:0090183	BP	GO:0090183	regulation of kidney development	2/121	23/8242	0.044244	0.881478862	0.881478862	Caur.EVM.08247-RA/Caur.EVM.05806-RA	2
GO:0003179	BP	GO:0003179	heart valve morphogenesis	2/121	24/8242	0.047812731	0.881478862	0.881478862	Caur.EVM.27117-RA/Caur.EVM.08656-RA	2
GO:0034644	BP	GO:0034644	cellular response to UV	2/121	24/8242	0.047812731	0.881478862	0.881478862	Caur.EVM.08247-RA/Caur.EVM.34661-RA	2
GO:0072557	CC	GO:0072557	IPAF inflammasome complex	2/112	23/8970	0.032958144	0.668743276	0.666396808	Caur.EVM.13453-RA/Caur.EVM.21872-RA	2
GO:0005793	CC	GO:0005793	endoplasmic reticulum-Golgi intermediate compartment	2/112	24/8970	0.035666308	0.668743276	0.666396808	Caur.EVM.05117-RA/Caur.EVM.08944-RA	2
GO:0016765	MF	GO:0016765	transferase activity, transferring alkyl or aryl (other than methyl) groups	2/74	11/4895	0.011353691	0.326418615	0.319696034	Caur.EVM.19634-RA/Caur.EVM.33443-RA	2
GO:0051018	MF	GO:0051018	protein kinase A binding	2/74	15/4895	0.020846684	0.435885218	0.426908177	Caur.EVM.16434-RA/Caur.EVM.36625-RA	2
GO:0016504	MF	GO:0016504	peptidase activator activity	2/74	18/4895	0.029504949	0.522010637	0.511259845	Caur.EVM.22561-RA/Caur.EVM.26709-RA	2
