# Supplementary material for: Comparative analysis of intestinal microbiota composition and transcriptome in diploid and triploid Carassius auratus
Source: BMC Microbiol. 2023 Jan 2;23:1. doi: 10.1186/s12866-022-02709-5 (PMC9806896; doi:10.1186/s12866-022-02709-5)
Supplement: Supplementary file 3 — Additional file 3. [file 12866_2022_2709_MOESM3_ESM.csv]

Additional file 3 Transcript classification based on Kyoto Encyclopedia of Genes and Genomes (KEGG) for DETs in 3nCC vs 2nCC
	ID	Description	GeneRatio	BgRatio	pvalue	p.adjust	qvalue	geneID	Count
ko04040	ko04040	Ion channels [B+C2:C37R:ko04040]	12/210	487/17241	0.016466734	0.288776508	0.265978363	Caur.EVM.01286-RA/Caur.EVM.23006-RA/Caur.EVM.24330-RA/Caur.EVM.26804-RA/Caur.EVM.13523-RA/Caur.EVM.23861-RA/Caur.EVM.18478-RA/Caur.EVM.20669-RA/Caur.EVM.31639-RA/Caur.EVM.31081-RA/Caur.EVM.32532-RA/Caur.EVM.08581-RA	12
ko04218	ko04218	Cellular senescence	10/210	313/17241	0.005143447	0.249927623	0.230196495	Caur.EVM.16688-RA/Caur.EVM.38932-RA/Caur.EVM.38837-RA/Caur.EVM.08247-RA/Caur.EVM.14665-RA/Caur.EVM.06081-RA/Caur.EVM.37832-RA/Caur.EVM.34661-RA/Caur.EVM.28260-RA/Caur.EVM.04076-RA	10
ko04020	ko04020	Calcium signaling pathway	10/210	391/17241	0.021848223	0.288776508	0.265978363	Caur.EVM.19782-RA/Caur.EVM.34818-RA/Caur.EVM.20611-RA/Caur.EVM.31639-RA/Caur.EVM.31081-RA/Caur.EVM.28938-RA/Caur.EVM.26735-RA/Caur.EVM.14018-RA/Caur.EVM.16231-RA/Caur.EVM.25097-RA	10
ko05163	ko05163	Human cytomegalovirus infection	10/210	414/17241	0.030735639	0.343101181	0.316014245	Caur.EVM.16688-RA/Caur.EVM.38768-RA/Caur.EVM.10410-RA/Caur.EVM.38932-RA/Caur.EVM.08247-RA/Caur.EVM.34661-RA/Caur.EVM.26735-RA/Caur.EVM.14998-RA/Caur.EVM.16231-RA/Caur.EVM.20122-RA	10
ko05205	ko05205	Proteoglycans in cancer	10/210	441/17241	0.044121356	0.383225492	0.352970848	Caur.EVM.10410-RA/Caur.EVM.38837-RA/Caur.EVM.08247-RA/Caur.EVM.10065-RA/Caur.EVM.12974-RA/Caur.EVM.34661-RA/Caur.EVM.26735-RA/Caur.EVM.14018-RA/Caur.EVM.14998-RA/Caur.EVM.20122-RA	10
ko05169	ko05169	Epstein-Barr virus infection	9/210	317/17241	0.015908764	0.288776508	0.265978363	Caur.EVM.16688-RA/Caur.EVM.38932-RA/Caur.EVM.08247-RA/Caur.EVM.06081-RA/Caur.EVM.12974-RA/Caur.EVM.34661-RA/Caur.EVM.34959-RA/Caur.EVM.13692-RA/Caur.EVM.20122-RA	9
ko05168	ko05168	Herpes simplex virus 1 infection	9/210	388/17241	0.048555428	0.39455158	0.363402771	Caur.EVM.16688-RA/Caur.EVM.12144-RA/Caur.EVM.38932-RA/Caur.EVM.26380-RA/Caur.EVM.34661-RA/Caur.EVM.13692-RA/Caur.EVM.34814-RA/Caur.EVM.07065-RA/Caur.EVM.20122-RA	9
ko04071	ko04071	Sphingolipid signaling pathway	8/210	271/17241	0.01821638	0.288776508	0.265978363	Caur.EVM.28802-RA/Caur.EVM.33175-RA/Caur.EVM.19300-RA/Caur.EVM.17464-RA/Caur.EVM.34661-RA/Caur.EVM.14998-RA/Caur.EVM.00309-RA/Caur.EVM.20122-RA	8
ko05206	ko05206	MicroRNAs in cancer	8/210	314/17241	0.038876056	0.371793658	0.342441527	Caur.EVM.08247-RA/Caur.EVM.10065-RA/Caur.EVM.20611-RA/Caur.EVM.12974-RA/Caur.EVM.34661-RA/Caur.EVM.26735-RA/Caur.EVM.14998-RA/Caur.EVM.08656-RA	8
ko05225	ko05225	Hepatocellular carcinoma	8/210	316/17241	0.040109768	0.371793658	0.342441527	Caur.EVM.11915-RA/Caur.EVM.38837-RA/Caur.EVM.08247-RA/Caur.EVM.06081-RA/Caur.EVM.34661-RA/Caur.EVM.38499-RA/Caur.EVM.28260-RA/Caur.EVM.26735-RA	8
ko04972	ko04972	Pancreatic secretion	7/210	178/17241	0.006227729	0.249927623	0.230196495	Caur.EVM.34709-RA/Caur.EVM.34556-RA/Caur.EVM.13348-RA/Caur.EVM.14998-RA/Caur.EVM.16231-RA/Caur.EVM.24749-RA/Caur.EVM.25097-RA	7
ko05210	ko05210	Colorectal cancer	7/210	203/17241	0.012328489	0.288776508	0.265978363	Caur.EVM.38837-RA/Caur.EVM.08247-RA/Caur.EVM.06081-RA/Caur.EVM.34661-RA/Caur.EVM.28260-RA/Caur.EVM.26735-RA/Caur.EVM.14998-RA	7
ko04350	ko04350	TGF-beta signaling pathway	7/210	204/17241	0.012638879	0.288776508	0.265978363	Caur.EVM.38837-RA/Caur.EVM.08247-RA/Caur.EVM.10065-RA/Caur.EVM.28260-RA/Caur.EVM.04076-RA/Caur.EVM.14998-RA/Caur.EVM.20122-RA	7
ko00230	ko00230	Purine metabolism	7/210	214/17241	0.01605919	0.288776508	0.265978363	Caur.EVM.33291-RA/Caur.EVM.27859-RA/Caur.EVM.18878-RA/Caur.EVM.16231-RA/Caur.EVM.24160-RA/Caur.EVM.26191-RA/Caur.EVM.14502-RA	7
ko04217	ko04217	Necroptosis	7/210	245/17241	0.03075377	0.343101181	0.316014245	Caur.EVM.22561-RA/Caur.EVM.18013-RA/Caur.EVM.14963-RA/Caur.EVM.36450-RA/Caur.EVM.37832-RA/Caur.EVM.25691-RA/Caur.EVM.20122-RA	7
ko05418	ko05418	Fluid shear stress and atherosclerosis	7/210	245/17241	0.03075377	0.343101181	0.316014245	Caur.EVM.10410-RA/Caur.EVM.11915-RA/Caur.EVM.02541-RA/Caur.EVM.34661-RA/Caur.EVM.38499-RA/Caur.EVM.14998-RA/Caur.EVM.20122-RA	7
ko05164	ko05164	Influenza A	7/210	260/17241	0.04035918	0.371793658	0.342441527	Caur.EVM.22561-RA/Caur.EVM.07360-RA/Caur.EVM.01250-RA/Caur.EVM.13692-RA/Caur.EVM.13133-RA/Caur.EVM.20122-RA/Caur.EVM.13903-RA	7
ko04919	ko04919	Thyroid hormone signaling pathway	7/210	272/17241	0.049318948	0.39455158	0.363402771	Caur.EVM.34556-RA/Caur.EVM.10410-RA/Caur.EVM.08247-RA/Caur.EVM.34661-RA/Caur.EVM.33435-RA/Caur.EVM.14018-RA/Caur.EVM.08656-RA	7
ko04970	ko04970	Salivary secretion	6/210	137/17241	0.006677791	0.249927623	0.230196495	Caur.EVM.34556-RA/Caur.EVM.13348-RA/Caur.EVM.16231-RA/Caur.EVM.24749-RA/Caur.EVM.25097-RA/Caur.EVM.08581-RA	6
ko05230	ko05230	Central carbon metabolism in cancer	6/210	140/17241	0.007399173	0.249927623	0.230196495	Caur.EVM.21982-RA/Caur.EVM.08247-RA/Caur.EVM.20611-RA/Caur.EVM.34661-RA/Caur.EVM.26735-RA/Caur.EVM.12521-RA	6
ko04742	ko04742	Taste transduction	5/210	97/17241	0.006661642	0.249927623	0.230196495	Caur.EVM.35926-RA/Caur.EVM.31639-RA/Caur.EVM.31081-RA/Caur.EVM.16231-RA/Caur.EVM.25097-RA	5
ko04976	ko04976	Bile secretion	5/210	128/17241	0.020265182	0.288776508	0.265978363	Caur.EVM.34556-RA/Caur.EVM.16231-RA/Caur.EVM.12404-RA/Caur.EVM.24749-RA/Caur.EVM.35105-RA	5
ko04971	ko04971	Gastric acid secretion	5/210	144/17241	0.031601425	0.343101181	0.316014245	Caur.EVM.19782-RA/Caur.EVM.34556-RA/Caur.EVM.16231-RA/Caur.EVM.24749-RA/Caur.EVM.25097-RA	5
ko05332	ko05332	Graft-versus-host disease	4/210	46/17241	0.002339223	0.249927623	0.230196495	Caur.EVM.16688-RA/Caur.EVM.38932-RA/Caur.EVM.06692-RA/Caur.EVM.20122-RA	4
ko05330	ko05330	Allograft rejection	4/210	54/17241	0.004203567	0.249927623	0.230196495	Caur.EVM.16688-RA/Caur.EVM.38932-RA/Caur.EVM.06692-RA/Caur.EVM.20122-RA	4
ko00480	ko00480	Glutathione metabolism	4/210	61/17241	0.006494108	0.249927623	0.230196495	Caur.EVM.11915-RA/Caur.EVM.22373-RA/Caur.EVM.38738-RA/Caur.EVM.27965-RA	4
ko04940	ko04940	Type I diabetes mellitus	4/210	74/17241	0.012676001	0.288776508	0.265978363	Caur.EVM.16688-RA/Caur.EVM.38932-RA/Caur.EVM.06692-RA/Caur.EVM.20122-RA	4
ko04216	ko04216	Ferroptosis	4/210	78/17241	0.015138157	0.288776508	0.265978363	Caur.EVM.14963-RA/Caur.EVM.34555-RA/Caur.EVM.13424-RA/Caur.EVM.34661-RA	4
ko05219	ko05219	Bladder cancer	4/210	83/17241	0.018614006	0.288776508	0.265978363	Caur.EVM.08247-RA/Caur.EVM.10065-RA/Caur.EVM.34661-RA/Caur.EVM.26735-RA	4
ko04978	ko04978	Mineral absorption	4/210	85/17241	0.020131664	0.288776508	0.265978363	Caur.EVM.34556-RA/Caur.EVM.14963-RA/Caur.EVM.32900-RA/Caur.EVM.34555-RA	4
ko04054	ko04054	Pattern recognition receptors [BR:ko04054]	4/210	87/17241	0.021723474	0.288776508	0.265978363	Caur.EVM.32112-RA/Caur.EVM.22561-RA/Caur.EVM.13453-RA/Caur.EVM.21872-RA	4
ko00600	ko00600	Sphingolipid metabolism	4/210	101/17241	0.035000044	0.365809305	0.336929623	Caur.EVM.28802-RA/Caur.EVM.33175-RA/Caur.EVM.19300-RA/Caur.EVM.00309-RA	4
ko04711	ko04711	Circadian rhythm - fly	3/210	26/17241	0.003766948	0.249927623	0.230196495	Caur.EVM.13122-RA/Caur.EVM.04764-RA/Caur.EVM.18306-RA	3
ko00040	ko00040	Pentose and glucuronate interconversions	3/210	36/17241	0.009463477	0.287689689	0.264977345	Caur.EVM.10323-RA/Caur.EVM.02484-RA/Caur.EVM.16490-RA	3
ko05320	ko05320	Autoimmune thyroid disease	3/210	56/17241	0.030799069	0.343101181	0.316014245	Caur.EVM.16688-RA/Caur.EVM.38932-RA/Caur.EVM.06692-RA	3
ko00830	ko00830	Retinol metabolism	3/210	64/17241	0.04316565	0.383225492	0.352970848	Caur.EVM.36224-RA/Caur.EVM.34527-RA/Caur.EVM.16490-RA	3
ko04016	ko04016	MAPK signaling pathway - plant	3/210	66/17241	0.046590437	0.393430356	0.362370064	Caur.EVM.23873-RA/Caur.EVM.38100-RA/Caur.EVM.14502-RA	3
ko00254	ko00254	Aflatoxin biosynthesis	1/210	3/17241	0.036099602	0.365809305	0.336929623	Caur.EVM.24135-RA	1
